# Supplementary material for: Antioxidant Capacities and Enzymatic Inhibitory Effects of Different Solvent Fractions and Major Flavones from Celery Seeds Produced in Different Geographic Areas in China
Source: Antioxidants (Basel). 2022 Aug 9;11(8):1542. doi: 10.3390/antiox11081542 (PMC9404946; doi:10.3390/antiox11081542)
Supplement: Supplementary file 1 [file antioxidants-11-01542-s001.zip]

Archive with 1 entries (1 files):
- antioxidants-1835344-supplementary.pdf
